# Supplementary material for: Identification of the primary peptide contaminant that inhibits fibrillation and toxicity in synthetic amyloid-β42
Source: PLoS One. 2017 Aug 9;12(8):e0182804. doi: 10.1371/journal.pone.0182804 (PMC5549942; doi:10.1371/journal.pone.0182804)
Supplement: S1 Table — (CSV) [file pone.0182804.s001.csv]

	Background subtracted normalized absorbance 468nm
Time (min)	REC-1	SYN-1	SYN-2	REC-2	REC + HIS	REC + F1	REC+ F3	REC + ?39	REC + ?392	REC + 5% SYN
0	0.03030303	0.03333333	0	0.03333333	0	0	0	0.02941176	0	0
0.7	0	0	0	0.06666666	0.01185771	0	0	0	0	0
1.4	0	0	0.03333333	0	0.04347826	0.05882353	0.03333333	0	0.02777778	0.03333333
2.1	0	0.03333333	0.06666666	0.03333333	0.02371541	0.02941176	0.06666666	0	0.02777778	0.06666666
2.8	0	0	0.03333333	0.06666666	0.02371541	0.02941176	0.03333333	0	0.02777778	0.03333333
3.5	0.03030303	0.06666666	0.03333333	0.03333333	0.05928854	0.02941176	0.03333333	0.02941176	0.02777778	0.03333333
4.2	0.03030303	0.06666666	0.06666666	0.06666666	0.03162055	0	0.06666666	0.02941176	0.02777778	0.06666666
4.9	0.03030303	0.06666666	0.03333333	0.1	0.03162055	0	0.06666666	0	0.02777778	0.06666666
5.6	0.03030303	0.06666666	0.06666666	0.06666666	0.0632411	0.02941176	0.06666666	0.02941176	0.02777778	0.06666666
6.3	0.03030303	0.06666666	0.03333333	0.06666666	0.0513834	0.02941176	0.06666666	0.02941176	0.02777778	0.06666666
7	0.03030303	0.1	0.06666666	0.1	0.07905138	0.05882353	0.06666666	0.05882353	0.05555555	0.06666666
7.7	0.03030303	0.06666666	0.06666666	0.1	0.04347826	0.02941176	0.06666666	0	0.05555555	0.06666666
8.4	0.06060606	0.1	0.06666666	0.1	0.05928854	0.05882353	0.06666666	0.02941176	0.02777778	0.06666666
9.1	0.09090909	0.1	0.06666666	0.1	0.07905138	0.05882353	0.06666666	0.05882353	0.05555555	0.06666666
9.8	0.09090909	0.1333333	0.06666666	0.06666666	0.07905138	0.05882353	0.1	0.05882353	0.05555555	0.1
10.5	0.09090909	0.1333333	0.06666666	0.1	0.09881423	0.05882353	0.1	0.02941176	0.05555555	0.1
11.2	0.09090909	0.1333333	0.1	0.1333333	0.09090909	0.05882353	0.1333333	0.02941176	0.05555555	0.1333333
11.9	0.09090909	0.1333333	0.1	0.1333333	0.1185771	0.05882353	0.1	0.05882353	0.05555555	0.1
12.6	0.1212121	0.1666667	0.1	0.1666667	0.1106719	0.05882353	0.1333333	0.02941176	0.05555555	0.1333333
13.3	0.1212121	0.1666667	0.1333333	0.1666667	0.1225296	0.08823529	0.1666667	0.05882353	0.08333333	0.1666667
14	0.1212121	0.1666667	0.1333333	0.2	0.1422925	0.08823529	0.1666667	0.02941176	0.08333333	0.1666667
14.7	0.1515152	0.2	0.1666667	0.2333333	0.1620553	0.08823529	0.2	0.05882353	0.08333333	0.2
15.4	0.1818182	0.2333333	0.1666667	0.3333333	0.1976285	0.08823529	0.2	0.05882353	0.08333333	0.2
16.1	0.2121212	0.2666667	0.2333333	0.4666667	0.256917	0.08823529	0.2333333	0.05882353	0.08333333	0.2333333
16.8	0.2727273	0.2666667	0.3	0.6	0.2964427	0.05882353	0.2666667	0.08823529	0.08333333	0.2666667
17.5	0.3939394	0.3	0.4	0.6333333	0.4150198	0.08823529	0.3333333	0.08823529	0.08333333	0.3333333
18.2	0.4848485	0.2666667	0.5333333	0.7666667	0.486166	0.08823529	0.4	0.05882353	0.08333333	0.4
18.9	0.5757576	0.3333333	0.6	0.7666667	0.5335968	0.08823529	0.4666667	0.08823529	0.1111111	0.4666667
19.6	0.6666666	0.3333333	0.7	0.8333334	0.6521739	0.08823529	0.5	0.08823529	0.1111111	0.5
20.3	0.7575758	0.3666667	0.7666667	0.8666666	0.7747035	0.1470588	0.5666667	0.1176471	0.1111111	0.5666667
21	0.8787878	0.4666667	0.8	0.9	0.8695652	0.1470588	0.6333333	0.1176471	0.1111111	0.6333333
21.7	0.9090909	0.4666667	0.8	0.9333333	0.8537549	0.1470588	0.6333333	0.1470588	0.1388889	0.6333333
22.4	0.9393939	0.5666667	0.8333334	0.9333333	0.9011858	0.1470588	0.7	0.1470588	0.1111111	0.7
23.1	0.9393939	0.6333333	0.9	0.9333333	0.9328063	0.2058824	0.7666667	0.1470588	0.1388889	0.7666667
23.8	0.9393939	0.7	0.9333333	0.9666666	0.9130434	0.2647059	0.8333334	0.1764706	0.1388889	0.8333334
24.5	0.9393939	0.7666667	0.9666666	0.9666666	0.972332	0.3529412	0.8666666	0.1764706	0.1666667	0.8666666
25.2	0.9393939	0.8	0.9666666	0.9666666	0.9525691	0.4411764	0.9	0.1764706	0.1666667	0.9
25.9	0.9696969	0.8666666	0.9666666	1	1	0.5294118	0.9333333	0.2647059	0.1666667	0.9333333
26.6	0.9393939	0.8666666	0.9666666	0.9666666	0.9525691	0.5882353	0.9333333	0.2941176	0.1944444	0.9333333
27.3	0.9393939	0.9333333	1	1	0.9604743	0.6764706	0.9666666	0.4117647	0.1944444	0.9666666
28	0.9696969	0.9333333	1	1	0.9920948	0.7352941	0.9666666	0.5294118	0.2222222	0.9666666
28.7	0.9696969	0.9333333	1	0.9666666	0.9802371	0.7352941	0.9666666	0.6176471	0.1944444	0.9666666
29.4	0.9696969	0.9666666	0.9666666	0.9666666	0.9604743	0.7647059	0.9666666	0.7058823	0.25	0.9666666
30.1	0.9696969	0.9333333	1	0.9666666	0.9525691	0.8529412	0.9666666	0.7647059	0.3611111	0.9666666
30.8	0.9696969	0.9666666	1	0.9666666	0.9525691	0.8823529	1	0.7941177	0.4722222	1
31.5	1	0.9666666	1	0.9666666	0.972332	0.8823529	1	0.8235294	0.5555556	1
32.2	1	1	0.9666666	0.9333333	0.9683794	0.9117647	0.9666666	0.9117647	0.6388889	0.9666666
32.9	1	1	0.9666666	0.9666666	0.9683794	0.9411765	0.9666666	0.9411765	0.7222222	0.9666666
33.6	0.9696969	0.9333333	0.9666666	0.9333333	0.9525691	0.9705882	0.9666666	0.9117647	0.7222222	0.9666666
34.3	1	0.9666666	0.9666666	0.9333333	0.9288538	0.9705882	0.9666666	0.9411765	0.7777778	0.9666666
35	1	0.9666666	0.9666666	0.9333333	0.9486166	0.9705882	0.9666666	0.9705882	0.7777778	0.9666666
35.7	0.9696969	0.9666666	0.9666666	0.9666666	0.9407114	0.9705882	0.9666666	0.9705882	0.8333334	0.9666666
36.4	0.9696969	0.9666666	1	0.9333333	0.9525691	1	1	0.9411765	0.8611112	1
37.1	0.9696969	0.9666666	1	0.9333333	0.9328063	1	1	0.9705882	0.8611112	1
37.8	0.9393939	0.9333333	0.9333333	0.9333333	0.9011858	0.9705882	0.9333333	0.9705882	0.8888888	0.9333333
38.5	0.9696969	0.9666666	0.9666666	0.9	0.9486166	0.9705882	0.9666666	0.9705882	0.9444444	0.9666666
39.2	0.9393939	0.9333333	0.9666666	0.9	0.8932806	0.9705882	0.9666666	0.9411765	0.9444444	0.9666666
39.9	0.9696969	0.9666666	0.9666666	0.9333333	0.9288538	1	0.9666666	0.9705882	0.9444444	0.9666666
40.6	0.9393939	0.9333333	0.9333333	0.9	0.9288538	1	0.9333333	1	0.9444444	0.9333333
41.3	0.9393939	0.9	0.9666666	0.9333333	0.9130434	1	0.9333333	0.9411765	1	0.9333333
42	0.9393939	0.9	0.9333333	0.9333333	0.9011858	0.9705882	0.9333333	0.9705882	0.9722222	0.9333333
42.7	0.9090909	0.9	0.9333333	0.9333333	0.9209486	0.9705882	0.9333333	0.9705882	0.9444444	0.9333333
43.4	0.9393939	0.9	0.9333333	0.9333333	0.9011858	0.9705882	0.9333333	0.9705882	0.9444444	0.9333333
44.1	0.9393939	0.9	0.9333333	0.9333333	0.9011858	0.9705882	0.9333333	0.9705882	0.9444444	0.9333333
44.8	0.9393939	0.9	0.9333333	0.9333333	0.9011858	0.9705882	0.9333333	0.9705882	0.9444444	0.9333333
45.5	0.9090909	0.9	0.9	0.9	0.9011858	0.9705882	0.9	0.9411765	0.9444444	0.9
46.2	0.9090909	0.8666666	0.9333333	0.9	0.9130434	0.9705882	0.9	0.9411765	0.9444444	0.9
46.9	0.9090909	0.8666666	0.9	0.9	0.8814229	0.9411765	0.9	0.9411765	0.9444444	0.9
47.6	0.9090909	0.8666666	0.9333333	0.9	0.8932806	0.9705882	0.9	0.9411765	0.9722222	0.9
48.3	0.9090909	0.9	0.9333333	0.9	0.8893281	0.9705882	0.9	0.9411765	0.9444444	0.9
49	0.8787878	0.8666666	0.9333333	0.9	0.8735178	0.9705882	0.9	0.9117647	0.9444444	0.9
49.7	0.9090909	0.9	0.9	0.9333333	0.8814229	0.9411765	0.9	0.9705882	0.9444444	0.9
50.4	0.9090909	0.8666666	0.9333333	0.8666666	0.8893281	0.9411765	0.9	0.9411765	0.9444444	0.9
51.1	0.9090909	0.8666666	0.9	0.8666666	0.8893281	0.9411765	0.8666666	0.9411765	0.9444444	0.8666666
51.8	0.9090909	0.8666666	0.9	0.8666666	0.8695652	0.9411765	0.8666666	0.9411765	0.9166666	0.8666666
52.5	0.9090909	0.8666666	0.9	0.8666666	0.8893281	0.9411765	0.8666666	0.9411765	0.9444444	0.8666666
53.2	0.9090909	0.8666666	0.9	0.9	0.8498024	0.9411765	0.8666666	0.9411765	0.9444444	0.8666666
53.9	0.8787878	0.8666666	0.9	0.9	0.8616601	0.9117647	0.9	0.9411765	0.9444444	0.9
54.6	0.8787878	0.8333334	0.9	0.9	0.8814229	0.9411765	0.8666666	0.9411765	0.9166666	0.8666666
55.3	0.8787878	0.8333334	0.9	0.8666666	0.8893281	0.9705882	0.8666666	0.9411765	0.9444444	0.8666666
56	0.9090909	0.8666666	0.9	0.9	0.8616601	0.9411765	0.9	0.9117647	0.9166666	0.9
56.7	0.8787878	0.8333334	0.9	0.8666666	0.8339921	0.9411765	0.8666666	0.9117647	0.9166666	0.8666666
57.4	0.8787878	0.8333334	0.9	0.9	0.8616601	0.9411765	0.8666666	0.9117647	0.9166666	0.8666666
58.1	0.8787878	0.8333334	0.9	0.8666666	0.8616601	0.9117647	0.8666666	0.9411765	0.8888888	0.8666666
58.8	0.8787878	0.8333334	0.9	0.8666666	0.8339921	0.9411765	0.8666666	0.9117647	0.9444444	0.8666666
59.5	0.8787878	0.8333334	0.8666666	0.8666666	0.8418972	0.8823529	0.8666666	0.9117647	0.8888888	0.8666666
60.2	0.8787878	0.8333334	0.9	0.8666666	0.8339921	0.9411765	0.8666666	0.9117647	0.9166666	0.8666666
60.9	0.8484849	0.8	0.9	0.8666666	0.8339921	0.9117647	0.8666666	0.8823529	0.9166666	0.8666666
61.6	0.8787878	0.8666666	0.9	0.8666666	0.8498024	0.9117647	0.8666666	0.9117647	0.9166666	0.8666666
62.3	0.8484849	0.8333334	0.8666666	0.8333334	0.8418972	0.8529412	0.8666666	0.9117647	0.8888888	0.8666666
63	0.8787878	0.8	0.9	0.8333334	0.8339921	0.9117647	0.8666666	0.9117647	0.9166666	0.8666666
63.7	0.8787878	0.8333334	0.9	0.8666666	0.8498024	0.8823529	0.8666666	0.9117647	0.9166666	0.8666666
64.4	0.9090909	0.8666666	0.9	0.9	0.8616601	0.8823529	0.9	0.9117647	0.9166666	0.9
65.1	0.8787878	0.8333334	0.9	0.8666666	0.8498024	0.8823529	0.8666666	0.9117647	0.9166666	0.8666666
65.8	0.8484849	0.8	0.8666666	0.8666666	0.8339921	0.8823529	0.8333334	0.8823529	0.8888888	0.8333334
66.5	0.8787878	0.8333334	0.9	0.8333334	0.8300395	0.8823529	0.8666666	0.9411765	0.8888888	0.8666666
67.2	0.8787878	0.8333334	0.8666666	0.8333334	0.8498024	0.8823529	0.8333334	0.9117647	0.8888888	0.8333334
67.9	0.8787878	0.8333334	0.9	0.8333334	0.8102767	0.8823529	0.8666666	0.9117647	0.8888888	0.8666666
68.6	0.8787878	0.8	0.8666666	0.8333334	0.8102767	0.8823529	0.8333334	0.8823529	0.8888888	0.8333334
69.3	0.8484849	0.8	0.8666666	0.8333334	0.8102767	0.8529412	0.8333334	0.9117647	0.8888888	0.8333334
70	0.8181818	0.7666667	0.9	0.8	0.7747035	0.8529412	0.8333334	0.8529412	0.8888888	0.8333334
70.7	0.8484849	0.8	0.8666666	0.8333334	0.8221344	0.8529412	0.8333334	0.9117647	0.8888888	0.8333334
71.4	0.8484849	0.8	0.8666666	0.8666666	0.8221344	0.8529412	0.8333334	0.8823529	0.8888888	0.8333334
72.1	0.8484849	0.8	0.8666666	0.8666666	0.8537549	0.8823529	0.8333334	0.8823529	0.9166666	0.8333334
72.8	0.8484849	0.8	0.8666666	0.8	0.8102767	0.8529412	0.8333334	0.8823529	0.8888888	0.8333334
73.5	0.8484849	0.8333334	0.8666666	0.8	0.8102767	0.8529412	0.8333334	0.8823529	0.8888888	0.8333334
74.2	0.8484849	0.8	0.8666666	0.8666666	0.8221344	0.8529412	0.8333334	0.8823529	0.8888888	0.8333334
74.9	0.8484849	0.8	0.8666666	0.8	0.8102767	0.8529412	0.8333334	0.8823529	0.8888888	0.8333334
75.6	0.8484849	0.8	0.8333334	0.8666666	0.7826087	0.8823529	0.8333334	0.8823529	0.8611112	0.8333334
76.3	0.8484849	0.8	0.8666666	0.8333334	0.8023715	0.8529412	0.8333334	0.8823529	0.8888888	0.8333334
77	0.8484849	0.8	0.8666666	0.8333334	0.7944664	0.8823529	0.8333334	0.8823529	0.8888888	0.8333334
77.7	0.8181818	0.8	0.9	0.8333334	0.8142292	0.8529412	0.8666666	0.8823529	0.8888888	0.8666666
78.4	0.8181818	0.8	0.8666666	0.8333334	0.7944664	0.8823529	0.8333334	0.8823529	0.8888888	0.8333334
79.1	0.8484849	0.8	0.8333334	0.8333334	0.7826087	0.8235294	0.8333334	0.8529412	0.8333334	0.8333334
79.8	0.8181818	0.7666667	0.8666666	0.8	0.7747035	0.8529412	0.8333334	0.8823529	0.8611112	0.8333334
