# Supplementary material for: Identification of the primary peptide contaminant that inhibits fibrillation and toxicity in synthetic amyloid-β42
Source: PLoS One. 2017 Aug 9;12(8):e0182804. doi: 10.1371/journal.pone.0182804 (PMC5549942; doi:10.1371/journal.pone.0182804)
Supplement: S2 Table — (CSV) [file pone.0182804.s002.csv]

Recombinant
Concentration (nM)	% Survival
15	100.9%	79.7%	93.5%	79.1%
25	56.3%	66.8%	79.0%	66.0%	75.0%	71.2%
65	60.0%	81.6%	57.5%	52.4%	59.3%	59.0%
130	52.8%	56.3%	53.6%	59.6%	64.7%
265	38.8%	34.2%	32.3%	40.1%	48.2%	51.0%
400	23.9%	27.3%	26.7%
Synthetic
Concentration (nM)	% Survival
15	97.6%	94.0%	92.4%	93.3%	87.3%	103.9%
25	93.6%	86.9%	104.2%	101.5%	97.5%	89.7%
65	103.8%	100.6%	99.7%	82.0%	80.4%	80.5%
130	82.0%	94.8%	70.0%	67.9%	61.2%
265	60.0%	42.8%	53.0%	51.3%	52.6%
400	40.3%	38.4%	40.3%
Vehicle
Concentration (nM)	% Survival
15	94.6%	86.5%	102.8%	104.2%	105.1%
25	76.6%	98.6%	83.1%	103.6%	95.9%	114.1%
65	92.5%	90.2%	81.9%	96.3%	103.0%	95.1%
130	83.4%	95.9%	106.0%	93.3%	84.3%	87.3%
265	67.4%	52.2%	86.4%	79.2%	91.3%
400	69.0%	74.1%	63.9%
Recombinant + 5% Synthetic
Concentration (nM)	% Survival
5	95.9%	97.7%	97.7%
10	91.8%	91.6%	86.1%
15	83.9%	89.2%	83.5%
20	83.9%	88.4%	78.9%
25	82.4%	86.4%	82.1%
65	77.5%	78.4%	73.6%
Recombinant + 5% Vehicle
Concentration (nM)	% Survival
5	100.0%	94.6%	96.3%
10	87.8%	80.4%	81.6%
15	82.8%	76.7%	76.3%
20	78.8%	72.8%	71.7%
25	77.4%	70.9%	69.8%
65	73.9%	67.8%	69.4%
Recombinant + 5% G37L
Concentration (nM)	% Survival
5	103.1%	96.2%	105.2%
10	83.7%	86.4%	86.3%
15	83.8%	85.2%	82.5%
20	77.4%	80.6%	81.7%
25	78.4%	79.9%	77.8%
65	94.3%	97.2%	93.3%
